# Supplementary material for: Silencing of Dihydroflavonol 4-reductase in Chrysanthemum Ray Florets Enhances Flavonoid Biosynthesis and Antioxidant Capacity
Source: Plants (Basel). 2022 Jun 24;11(13):1681. doi: 10.3390/plants11131681 (PMC9269342; doi:10.3390/plants11131681)
Supplement: Supplementary file 1 [file plants-11-01681-s001.zip]

Archive with 1 entries (1 files):
- Supplementary Table and Figure.pdf
